# Supplementary material for: Beverage-Specific Modulation of Urinary Inflammatory Biomarkers After Endurance Running in Trained Males
Source: Nutrients. 2025 Jul 21;17(14):2379. doi: 10.3390/nu17142379 (PMC12299340; doi:10.3390/nu17142379)
Supplement: Supplementary file 1 [file nutrients-17-02379-s001.zip]

Archive with 1 entries (1 files):
- nutrients-3708728-supplementary.pdf
